# Supplementary material for: Aggressive fluid accumulation is associated with acute kidney injury and mortality in a cohort of patients with severe pneumonia caused by influenza A H1N1 virus
Source: PLoS One. 2018 Feb 15;13(2):e0192592. doi: 10.1371/journal.pone.0192592 (PMC5813941; doi:10.1371/journal.pone.0192592)
Supplement: S1 File — This file includes the minimal anonymized data set necessary to replicate our study findings. (CSV) [file pone.0192592.s001.csv]

Patient_Number	Age_years	Gender	Day_1_Fluid_intake	Day_1_Total_output	Day_1_Urinary_volume	Day_1_Fluid_overload	Day_2_Fluid_intake	Day_2_Total_output	Day_2_Urinary_volume	Day_2_Fluid_overload	Day_3_Fluid_intake	Day_3_Total_output	Day_3_Urinary_volume	Day_3_Fluid_overload	Day_4_Fluid_intake	Day_4_Total_output	Day_4_Urinary_volume	Day_4_Fluid_overload	Day_5_Fluid_intake	Day_5_Total_output	Day_5_Urinary_volume	Day_5_Fluid_overload	Day_6_Fluid_intake	Day_6_Total_output	Day_6_Urinary_volume	Day_6_Fluid_overload	Day_7_Fluid_intake	Day_7_Total_output	Day_7_Urinary_volume	Day_7_Fluid_overload	Cum_Fluid_Overload_Day_1	Cum_Fluid_Overload_Day_2	Cum_Fluid_Overload_Day_3	Cum_Fluid_Overload_Day_4	Cum_Fluid_Overload_Day_5	Cum_Fluid_Overload_Day_6	Cum_Fluid_Overload_Day_7	Prc_Fluid_Overload_Day_1	Prc_Fluid_Overload_Day_2	Prc_Fluid_Overload_Day_3	Prc_Fluid_Overload_Day_4	Prc_Fluid_Overload_Day_5	Prc_Fluid_Overload_Day_6	Prc_Fluid_Overload_Day_7	Cum_Prc_Fluid_Overload_Day_1	Cum_Prc_Fluid_Overload_Day_2	Cum_Prc_Fluid_Overload_Day_3	Cum_Prc_Fluid_Overload_Day_4	Cum_Prc_Fluid_Overload_Day_5
1	34	F	4502	1610	1280	2892	6190	5890	5890	300	6300	3870	3720	2430	5515	3540	3495	1975	3803	3357	3350	446	4305	3250	3200	1055	4374	3012	3000	1362	2892	3192	5622	7597	8043	9098	10460	3.4024	0.3529	2.8588	2.3235	0.5247	1.2412	1.6024	3.4024	3.7553	6.6141	8.9376	9.4624
2	46	M	4741	2380	2380	2361	5266	3920	3920	1346	4899	5212	3842	-313	4899	5212	3842	-313	4276	1610	1610	2666	4327	1978	1960	2349	4412	2446	2446	1966	2361	3707	3394	3081	5747	8096	10062	3.2342	1.8438	-0.4288	-0.4288	3.6521	3.2178	2.6932	3.2342	5.0781	4.6493	4.2205	7.8726
3	34	F	4935	2398	1970	2537	7276	5995	5885	1281	4941	2195	2035	2746	5891	2450	2450	3441	6336	1640	1640	4696	4264	2075	1965	2189	2712	4075	3470	-1363	2537	3818	6564	10005	14701	16890	15527	2.8189	1.4233	3.0511	3.8233	5.2178	2.4322	-1.5144	2.8189	4.2422	7.2933	11.1167	16.3344
4	58	F	5638	2025	2025	3613	5110	2560	2560	2550	6915	2007	2007	4908	5414	5150	5080	264	5049	1225	1225	3824	5490	3940	3940	1550	4805	6935	6935	-2130	3613	6163	11071	11335	15159	16709	14579	3.8032	2.6842	5.1663	0.2779	4.0253	1.6316	-2.2421	3.8032	6.4874	11.6537	11.9316	15.9568
5	64	M	5047	2185	2185	2862	4497	2015	2015	2482	3956	3120	3110	836	5155	1830	1805	3325	4886	2670	2520	2216	4027	1175	1170	2852	3633	1405	1405	2228	2862	5344	6180	9505	11721	14573	16801	4.0886	3.5457	1.1943	4.75	3.1657	4.0743	3.1829	4.0886	7.6343	8.8286	13.5786	16.7443
6	63	M	4072	4340	4340	-268	3122	805	805	2317	7453	1230	1230	6223	4329	2820	1740	1509	3640	1918	1738	1722	4194	5395	5360	-1201	3560	5475	5180	-1915	-268	2049	8272	9781	11503	10302	8387	-0.2978	2.5744	6.9144	1.6767	1.9133	-1.3344	-2.1278	-0.2978	2.2767	9.1911	10.8678	12.7811
7	56	F	3288	1100	1100	2188	3065	2240	2240	825	3140	2485	2485	655	3190	2485	2485	705	4638	4160	4160	478	6152	2365	2245	3787	4801	2400	2400	2401	2188	3013	3668	4373	4851	8638	11039	2.3032	0.8684	0.6895	0.7421	0.5032	3.9863	2.5274	2.3032	3.1716	3.8611	4.6032	5.1063
8	40	M	4664	3400	3100	1264	4530	2950	2950	1580	5640	2240	2240	3400	5640	2240	2240	3400	4548	4440	4440	108	5746	1995	1995	3751	4355	2100	2100	2255	1264	2844	6244	9644	9752	13503	15758	1.3305	1.6632	3.5789	3.5789	0.1137	3.9484	2.3737	1.3305	2.9937	6.5726	10.1516	10.2653
9	39	M	3600	1480	1480	2120	3538	2075	2075	1463	4295	4575	4575	-280	4295	4575	4575	-280	4470	4355	4355	115	5337	4405	4405	932	4700	2740	2660	1960	2120	3583	3303	3023	3138	4070	6030	1.7667	1.2192	-0.2333	-0.2333	0.0958	0.7767	1.6333	1.7667	2.9858	2.7525	2.5192	2.615
10	61	M	2870	1493	1493	1377	4147	1547	1547	2600	3945	2215	2165	1730	4342	3530	3500	812	3851	2300	2300	1551	3737	4630	4630	-893	4074	2690	2690	1384	1377	3977	5707	6519	8070	7177	8561	1.8118	3.4211	2.2763	1.0684	2.0408	-1.175	1.8211	1.8118	5.2329	7.5092	8.5776	10.6184
11	37	F	2950	2250	2240	700	6729	2820	2655	3909	4436	4477	4377	-41	4520	3590	3520	930	3996	4670	4655	-674	4712	4020	3740	692	3628	3477	3277	151	700	4609	4568	5498	4824	5516	5667	1.0294	5.7485	-0.0603	1.3676	-0.9912	1.0176	0.2221	1.0294	6.7779	6.7176	8.0853	7.0941
12	46	M	4315	1890	1890	2425	5931	3220	3220	2711	3780	2240	1985	1540	4755	3670	2950	1085	5000	2267	1872	2733	5156	5750	5750	-594	3178	3695	3695	-517	2425	5136	6676	7761	10494	9900	9383	3.2333	3.6147	2.0533	1.4467	3.644	-0.792	-0.6893	3.2333	6.848	8.9013	10.348	13.992
13	52	F	4287	1185	1185	3102	2828	2095	2095	733	3680	3590	3590	90	2289	3190	3190	-901	1980	2379	2079	-399	2357	3395	3395	-1038	1726	3740	3740	-2014	3102	3835	3925	3024	2625	1587	-427	3.0117	0.7117	0.0874	-0.8748	-0.3874	-1.0078	-1.9553	3.0117	3.7233	3.8107	2.9359	2.5485
14	62	M	3888	230	680	3658	1427	420	60	1007		NA	NA	NA	NA	NA	NA	NA	NA	NA	NA	NA	NA	NA	NA	NA	NA	NA	NA	NA	3658	4665	NA	NA	NA	NA	NA	5.2257	1.4386	NA	NA	NA	NA	NA	5.2257	6.6643	NA	NA	NA
15	28	F	1432	400	400	1032	4786	720	720	4066	3967	3270	3140	697	4216	1178	1095	3038	1811	1340	1340	471	4179	2065	2015	2114	3216	1780	1690	1436	1032	5098	5795	8833	9304	11418	12854	1.1727	4.6205	0.792	3.4523	0.5352	2.4023	1.6318	1.1727	5.7932	6.5852	10.0375	10.5727
16	46	M	5125	1670	1600	3455	4547	2780	2780	1767	3166	1910	1469	1256	6159	5100	5000	1059	6094	4535	4530	1559	4774	2963	2940	1811	4794	3460	3400	1334	3455	5222	6478	7537	9096	10907	12241	3.8389	1.9633	1.3956	1.1767	1.7322	2.0122	1.4822	3.8389	5.8022	7.1978	8.3744	10.1067
17	55	F	1798	1260	1260	538	2852	1135	1135	1717	4570	1050	1050	3520	NA	NA	NA	NA	NA	NA	NA	NA	NA	NA	NA	NA	NA	NA	NA	NA	538	2255	5775	NA	NA	NA	NA	0.6329	2.02	4.1412	NA	NA	NA	NA	0.6329	2.6529	6.7941	NA	NA
18	53	F	2637	920	920	1717	3240	1060	1050	2180	4078	2840	2430	1238	2977	2210	2120	767	6657	2397	2397	4260	3339	2595	2265	744	3202	1800	1640	1402	1717	3897	5135	5902	10162	10906	12308	1.717	2.18	1.238	0.767	4.26	0.744	1.402	1.717	3.897	5.135	5.902	10.162
19	49	M	3181	1720	1720	1461	4200	1820	1810	2380	6783	1435	1410	5348	6433	6930	6920	-497	6330	4630	4620	1700	4766	2155	2140	2611	3133	1965	1615	1168	1461	3841	9189	8692	10392	13003	14171	1.4324	2.3333	5.2431	-0.4873	1.6667	2.5598	1.1451	1.4324	3.7657	9.0088	8.5216	10.1882
20	43	M	3593	2570	2570	1023	5239	3175	3095	2064	6220	4480	4480	1740	6554	2170	2170	4384	5787	6391	6391	-604	5671	5075	5050	596	4091	4630	4630	-539	1023	3087	4827	9211	8607	9203	8664	1.112	2.2435	1.8913	4.7652	-0.6565	0.6478	-0.5859	1.112	3.3554	5.2467	10.012	9.3554
21	31	M	2731	610	610	2121	6377	2229	2229	4148	7099	3257	2942	3842	4993	2635	2635	2358	4918	3190	3030	1728	3342	2403	2403	939	3532	3000	2950	532	2121	6269	10111	12469	14197	15136	15668	3.3141	6.4813	6.0031	3.6844	2.7	1.4672	0.8313	3.3141	9.7953	15.7984	19.4828	22.1828
22	41	M	4858	2450	2450	2408	5416	3359	3349	2057	5200	2170	2105	3030	4564	1586	1558	2978	6884	1895	1895	4989	7181	2580	2580	4601	5314	3551	3511	1763	2408	4465	7495	10473	15462	20063	21826	2.6756	2.2856	3.3667	3.3089	5.5433	5.1122	1.9589	2.6756	4.9611	8.3278	11.6367	17.18
23	32	M	2683	410	410	2273	4987	4730	4730	257	4646	3330	3330	1316	3525	2650	2150	875	2431	2900	2400	-469	3200	2100	2300	1100	NA	NA	NA	NA	2273	2530	3846	4721	4252	5352	NA	2.6741	0.3024	1.5482	1.0294	-0.5518	1.2941	NA	2.6741	2.9765	4.5247	5.5541	5.0024
24	32	M	3442	1450	1450	1992	5431	1319	1119	4112	4610	800	790	3810	3928	607	607	3321	802	NA	NA	NA	NA	NA	NA	NA	NA	NA	NA	NA	1992	6104	9914	13235	NA	NA	NA	3.32	6.8533	6.35	5.535	NA	NA	NA	3.32	10.1733	16.5233	22.0583	NA
25	45	M	6235	4460	2550	1775	7531	6410	6380	1121	2632	4323	3315	-1691	1318	2850	2350	-1532	3557	3250	3250	307	3629	3435	3335	194	4666	3900	3400	766	1775	2896	1205	-327	-20	174	940	1.9722	1.2456	-1.8789	-1.7022	0.3411	0.2156	0.8511	1.9722	3.2178	1.3389	-0.3633	-0.0222
26	62	M	2980	2780	2780	200	3791	1200	1200	2591	3104	1795	1795	1309	2437	1200	1200	1237	2782	910	910	1872	2000	1100	1100	900	2588	780	780	1808	200	2791	4100	5337	7209	8109	9917	0.3077	3.9862	2.0138	1.9031	2.88	1.3846	2.7815	0.3077	4.2938	6.3077	8.2108	11.0908
27	30	F	1211	4425	3777	-3214	3560	1239	1239	2321	6204	1240	1200	4964	2802	950	935	1852	2370	478	430	1892	1930	5564	354	-3634	2390	3306	86	-916	-3214	-893	4071	5923	7815	4181	3265	-2.6783	1.9342	4.1367	1.5433	1.5767	-3.0283	-0.7633	-2.6783	-0.7442	3.3925	4.9358	6.5125
28	44	M	4055	870	870	3185	5868	840	840	5028	7778	1137	1134	6641	2264	449	439	1815	3798	918	318	2880	3536	240	240	3296	3513	51	31	3462	3185	8213	14854	16669	19549	22845	26307	5.3083	8.38	11.0683	3.025	4.8	5.4933	5.77	5.3083	13.6883	24.7567	27.7817	32.5817
29	57	M	2728	2050	2050	678	4288	3258	3250	1030	3958	2075	2075	1883	4866	2900	1870	1966	3922	2553	2420	1369	3434	1894	1580	1540	4332	3490	3490	842	678	1708	3591	5557	6926	8466	9308	0.9686	1.4714	2.69	2.8086	1.9557	2.2	1.2029	0.9686	2.44	5.13	7.9386	9.8943
30	35	M	2779	1300	1300	1479	7657	6120	6120	1537	4382	2797	2670	1585	4154	3170	3120	984	4234	5500	5450	-1266	4040	4170	3890	-130	4277	2125	2125	2152	1479	3016	4601	5585	4319	4189	6341	1.972	2.0493	2.1133	1.312	-1.688	-0.1733	2.8693	1.972	4.0213	6.1347	7.4467	5.7587
31	37	M	500	500	500	0	1220	1890	1890	-670	1500	730	730	770	1000	600	600	400	1000	500	500	500	1000	600	600	400	1000	500	500	500	0	-670	100	500	1000	1400	1900	0	-0.67	0.77	0.4	0.5	0.4	0.5	0	-0.67	0.1	0.5	1
32	48	M	2290	1200	1200	1090	3234	2070	2050	1164	3060	1860	1860	1200	3136	2985	2985	151	2789	2805	2805	-16	5153	3230	3230	1923	4862	2760	2460	2102	1090	2254	3454	3605	3589	5512	7614	1.1848	1.2652	1.3043	0.1641	-0.0174	2.0902	2.2848	1.1848	2.45	3.7543	3.9185	3.9011
33	65	M	2624	1450	1450	1174	3357	1430	1430	1927	3344	2600	2600	744	4928	2860	2860	2068	3150	2111	2111	1039	3260	3000	3000	260	1153	1000	1000	153	1174	3101	3845	5913	6952	7212	7365	2.1345	3.5036	1.3527	3.76	1.8891	0.4727	0.2782	2.1345	5.6382	6.9909	10.7509	12.64
34	46	M	3680	3100	3100	580	6716	4010	4010	2706	3327	3541	3541	-214	2271	3030	2980	-759	3050	1169	1165	1881	3701	930	930	2771	3241	2140	2105	1101	580	3286	3072	2313	4194	6965	8066	0.6988	3.2602	-0.2578	-0.9145	2.2663	3.3386	1.3265	0.6988	3.959	3.7012	2.7867	5.053
35	44	M	5596	1315	1245	4281	4740	2073	1988	2667	4686	2278	2138	2408	4494	2405	2285	2089	3916	2125	2000	1791	2815	2815	2410	0	2672	2372	2122	300	4281	6948	9356	11445	13236	13236	13536	5.4885	3.4192	3.0872	2.6782	2.2962	0	0.3846	5.4885	8.9077	11.9949	14.6731	16.9692
36	42	M	4498	510	510	3988	3100	2330	2330	770	3611	2620	2620	991	1083	1282	1282	-199	NA	NA	NA	NA	NA	NA	NA	NA	NA	NA	NA	NA	3988	4758	5749	5550	NA	NA	NA	4.985	0.9625	1.2388	-0.2488	NA	NA	NA	4.985	5.9475	7.1863	6.9375	NA
37	46	F	2558	795	575	1763	3650	1270	1500	2380	3903	2122	1635	1781	4383	2405	1885	1978	5683	4490	3660	1193	4700	4480	4228	220	4757	7571	7366	-2814	1763	4143	5924	7902	9095	9315	6501	3.2055	4.3273	3.2382	3.5964	2.1691	0.4	-5.1164	3.2055	7.5327	10.7709	14.3673	16.5364
38	40	M	4302	2045	2045	2257	5904	2050	2050	3854	6845	1651	1641	5194	4688	2525	2460	2163	5600	3222	3137	2378	5908	4975	4360	933	5084	4750	3990	334	2257	6111	11305	13468	15846	16779	17113	2.5078	4.2822	5.7711	2.4033	2.6422	1.0367	0.3711	2.5078	6.79	12.5611	14.9644	17.6067
39	33	M	4210	1555	1555	2655	4248	1780	1985	2468	2790	2186	2186	604	2937	3275	3275	-338	3486	3345	3305	141	1618	2595	2595	-977	1800	3910	3910	-2110	2655	5123	5727	5389	5530	4553	2443	2.5777	2.3961	0.5864	-0.3282	0.1369	-0.9485	-2.0485	2.5777	4.9738	5.5602	5.232	5.3689
40	19	F	6036	960	850	5076	4576	290	290	4286	1457	50	0	1407	1603	0	0	1603	4374	7280	7235	-2906	6084	6360	6340	-276	5972	4390	4385	1582	5076	9362	10769	12372	9466	9190	10772	4.1607	3.5131	1.1533	1.3139	-2.382	-0.2262	1.2967	4.1607	7.6738	8.827	10.141	7.759
41	51	M	4153	1474	1474	2679	5107	2940	2940	2167	4591	3433	3365	1158	5369	5236	5161	133	4720	6020	6020	-1300	4906	5830	5830	-924	4302	4227	4227	75	2679	4846	6004	6137	4837	3913	3988	2.9767	2.4078	1.2867	0.1478	-1.4444	-1.0267	0.0833	2.9767	5.3844	6.6711	6.8189	5.3744
42	42	F	5758	950	950	4808	7025	425	425	6600	6972	1190	850	5782	2251	207	140	2044	2810	686	606	2124	2222	4670	4645	-2448	2270	5850	5760	-3580	4808	11408	17190	19234	21358	18910	15330	4.0067	5.5	4.8183	1.7033	1.77	-2.04	-2.9833	4.0067	9.5067	14.325	16.0283	17.7983
43	56	F	458	200	200	258	4522	2001	2001	2521	5284	1300	1295	3984	2766	1695	1575	1071	3660	1424	1414	2236	2033	4535	3645	-2502	2949	2724	2347	225	258	2779	6763	7834	10070	7568	7793	0.3225	3.1513	4.98	1.3388	2.795	-3.1275	0.2813	0.3225	3.4738	8.4538	9.7925	12.5875
44	61	M	3453	250	250	3203	2275	350	350	1925	3850	980	980	2870	3725	3530	3460	195	3762	5100	5100	-1338	2619	1586	1386	1033	NA	NA	NA	NA	3203	5128	7998	8193	6855	7888	NA	8.0075	4.8125	7.175	0.4875	-3.345	2.5825	NA	8.0075	12.82	19.995	20.4825	17.1375
45	39	M	2220	600	600	1620	5034	1740	1740	3294	7620	2328	2333	5292	5614	1940	1315	3674	4540	3130	2730	1410	4413	3680	3080	733	3893	6380	6275	-2487	1620	4914	10206	13880	15290	16023	13536	1.35	2.745	4.41	3.0617	1.175	0.6108	-2.0725	1.35	4.095	8.505	11.5667	12.7417
46	53	M	1057	610	610	447	4778	2410	2410	2368	4467	1487	1487	2980	3978	2443	1373	1535	3591	4331	3205	-740	3756	3095	3095	661	3316	2425	2425	891	447	2815	5795	7330	6590	7251	8142	0.5588	2.96	3.725	1.9188	-0.925	0.8263	1.1138	0.5588	3.5188	7.2438	9.1625	8.2375
47	58	F	3200	2800	2400	400	2500	2100	2100	400	2300	2300	2000	0	2120	2000	2000	120	2600	2900	2800	-300	2500	2900	2800	-400	NA	NA	NA	NA	400	800	800	920	620	220	NA	0.5333	0.5333	0	0.16	-0.4	-0.5333	NA	0.5333	1.0667	1.0667	1.2267	0.8267
48	27	F	2638	1802	1802	836	1520	2440	1290	-920	2860	1650	1650	1210	3259	2095	2095	1164	1379	1729	1729	-350	1331	2010	2010	-679	2350	2000	2000	350	836	-84	1126	2290	1940	1261	1611	1.9087	-2.1005	2.7626	2.6575	-0.7991	-1.5502	0.7991	1.9087	-0.1918	2.5708	5.2283	4.4292
49	42	M	4070	1260	1260	2810	2990	2160	2060	830	5526	2095	1895	3431	5595	2055	2055	3540	3726	3040	3005	686	3446	2880	2880	566	3764	2160	2160	1604	2810	3640	7071	10611	11297	11863	13467	3.1222	0.9222	3.8122	3.9333	0.7622	0.6289	1.7822	3.1222	4.0444	7.8567	11.79	12.5522
50	68	M	1898	610	610	1288	3252	1740	1740	1512	6140	1275	1275	4865	2900	1800	1300	1100	3500	2100	1700	1400	2100	1800	900	300	4000	1800	1800	2200	1288	2800	7665	8765	10165	10465	12665	1.7173	2.016	6.4867	1.4667	1.8667	0.4	2.9333	1.7173	3.7333	10.22	11.6867	13.5533
51	50	F	666	700	700	-34	2463	1530	1530	933	3700	1000	1000	2700	2950	1830	1830	1120	1267	3460	2710	-2193	3435	2010	2010	1425	4489	1105	1105	3384	-34	899	3599	4719	2526	3951	7335	-0.0378	1.0367	3	1.2444	-2.4367	1.5833	3.76	-0.0378	0.9989	3.9989	5.2433	2.8067
52	55	F	5312	1685	1685	3627	2574	1343	1343	1231	3481	2287	2342	1194	5582	2234	2234	3348	3997	3980	3980	17	3503	1650	1650	1853	4389	2557	2267	1832	3627	4858	6052	9400	9417	11270	13102	5.1814	1.7586	1.7057	4.7829	0.0243	2.6471	2.6171	5.1814	6.94	8.6457	13.4286	13.4529
53	76	F	4817	420	400	4397	5262	260	250	5002	2556	280	270	2276	3037	340	240	2697	1576	290	290	1286	2595	200	140	2395	2424	110	80	2314	4397	9399	11675	14372	15658	18053	20367	5.4963	6.2525	2.845	3.3713	1.6075	2.9938	2.8925	5.4963	11.7488	14.5938	17.965	19.5725
54	39	M	5399	1170	1170	4229	4065	1920	1970	2145	2808	1000	880	1808	6223	1810	1810	4413	4936	3815	3815	1121	4689	3140	3110	1549	3280	5400	5150	-2120	4229	6374	8182	12595	13716	15265	13145	5.0952	2.5843	2.1783	5.3169	1.3506	1.8663	-2.5542	5.0952	7.6795	9.8578	15.1747	16.5253
55	39	M	4832	1475	1435	3357	3834	2895	2895	939	3978	1490	1470	2488	4086	3255	3230	831	3362	6215	6195	-2853	2996	3087	3087	-91	3339	4535	4535	-1196	3357	4296	6784	7615	4762	4671	3475	3.8809	1.0855	2.8763	0.9607	-3.2983	-0.1052	-1.3827	3.8809	4.9665	7.8428	8.8035	5.5052
56	58	F	5188	2030	2030	3158	3850	1750	1750	2100	3688	1730	1540	1958	3473	2100	1860	1373	3862	1147	1080	2715	5449	3765	3565	1684	4938	4263	4068	675	3158	5258	7216	8589	11304	12988	13663	3.3812	2.2484	2.0964	1.47	2.9069	1.803	0.7227	3.3812	5.6296	7.7259	9.1959	12.1028
57	55	M	10982	3419	3389	7563	6583	4781	4761	1802	4121	2770	2770	1351	3711	2500	2500	1211	4062	1560	1560	2502	2907	3755	3755	-848	3971	4340	4340	-369	7563	9365	10716	11927	14429	13581	13212	8.8976	2.12	1.5894	1.4247	2.9435	-0.9976	-0.4341	8.8976	11.0176	12.6071	14.0318	16.9753
58	44	M	7266	1300	1250	5966	6117	2690	2560	3427	4238	2335	2330	1903	5915	5435	5435	480	4318	5150	5015	-832	3307	3667	3517	-360	3003	2736	2736	267	5966	9393	11296	11776	10944	10584	10851	6.7795	3.8943	2.1625	0.5455	-0.9455	-0.4091	0.3034	6.7795	10.6739	12.8364	13.3818	12.4364
59	92	F	2548	1087	1087	1461	6259	1380	1380	4879	4219	2190	2190	2029	4356	4568	4550	-212	5114	1620	1620	3494	3510	935	670	2575	2283	520	520	1763	1461	6340	8369	8157	11651	14226	15989	3.2467	10.8422	4.5089	-0.4711	7.7644	5.7222	3.9178	3.2467	14.0889	18.5978	18.1267	25.8911
60	54	M	4016	1840	1840	2176	3578	2576	1940	1002	4678	2445	2145	2233	3986	1860	1860	2126	1679	560	560	1119	5391	3280	3280	2111	3907	1535	1510	2372	2176	3178	5411	7537	8656	10767	13139	3.3477	1.5415	3.4354	3.2708	1.7215	3.2477	3.6492	3.3477	4.8892	8.3246	11.5954	13.3169
[truncated: 156 more columns]
